# Supplementary material for: Density of Aedes aegypti and dengue virus transmission risk in two municipalities of Northwestern Antioquia, Colombia
Source: PLoS One. 2024 Jan 25;19(1):e0295317. doi: 10.1371/journal.pone.0295317 (PMC10810462; doi:10.1371/journal.pone.0295317)
Supplement: S1 Appendix — (XLSX) [file pone.0295317.s001.xlsx]

## Sheet: Aedes indices
Housing Index (HI)	Deposit Index (DI)	Breteau Index (BI)	Serranía HI	29 NOV HI	24 DIC HI	Serranía DI	29 NOV DI	24 DIC DI	Serranía BI	29 NOV BI	24 DIC BI
14.8	13.8	14.8	14.8	76.4	76.8	13.8	30.4	37.6	14.8	145.5	114.3
7.8	9	7.8	7.8	58.2	65.5	9	34.3	45.8	7.8	85.5	100
24.1	31.3	29.9	24.1	55.6	55.6	31.3	44.7	44.7	29.9	29.1	85.2
36	28.8	38.2	36	74.1	69.4	28.8	42	39.7	38.2	135.2	98
20.5	20.4	26.5	20.5	65.5	80.4	20.4	43.3	44.9	26.5	110.9	103.9
11.9	9.9	11.9	11.9	54.7	59.6	9.9	33.3	29.4	11.9	86.8	80.8
17.8	19.4	26.7	17.8	40.7	82.4	19.4	18.1	24	26.7	53.7	45.1
18.3	24.7	24.4	18.3	48	61.2	24.7	21.5	25.3	24.4	62	75.5
76.4	30.4	145.5
58.2	34.3	85.5
55.6	44.7	29.1
74.1	42	135.2
65.5	43.3	110.9
54.7	33.3	86.8
40.7	18.1	53.7
48	21.5	62
76.8	37.6	114.3
65.5	45.8	100
55.6	44.7	85.2
69.4	39.7	98
80.4	44.9	103.9
59.6	29.4	80.8
82.4	24	45.1
61.2	25.3	75.5

## Sheet: Density Male- Female Ae aegypti
Female and male/Household	Female/Household	Male/Household	Male and Female/Inhabitant	Female/Inhahitant	Male/Inhabitant
0.3	0.3	0.5	0.12	0.12	0.16
0.4	0.4	0.4	0.12	0.12	0.09
1.2	1.2	1.3	0.41	0.41	0.39
0.7	0.7	0.9	0.21	0.21	0.25
0.6	0.6	0.7	0.2	0.2	0.22
0.9	0.9	1.3	0.24	0.24	0.36
1.4	1.4	1.8	0.41	0.41	0.52
0.9	0.9	1.8	0.26	0.26	0.51
0.5	0.5	3.1	0.62	0.62	0.87
0.4	0.9	1.1	0.4	0.4	0.42
1.3	0.4	2.3	0.62	0.62	0.73
0.9	0.4	2	0.68	0.68	0.6
0.7	0.3	2.7	0.78	0.78	0.65
1.3	0.8	1.2	0.33	0.33	0.33
1.8	1.4	0.6	0.27	0.27	0.22
1.8	0.5	2.3	0.73	0.73	0.73
0.5	2.3	2.9	0.52	0.52	0.72
0.9	1.3	1.2	0.34	0.34	0.35
0.4	3.5	3.3	0.83	0.83	0.8
0.4	3.8	3.9	0.87	0.87	0.89
0.3	4.7	5.4	1.07	1.07	1.24
0.8	3.7	2.9	0.86	0.86	0.7
1.4	1.2	2.4	0.28	0.28	0.56
0.5	3.3	3.1	1.06	1.06	0.82
3.1			0.16
1.1			0.09
2.3			0.39
2			0.25
2.7			0.22
1.2			0.36
0.6			0.52
2.3			0.51
2.3			0.87
1.3			0.42
3.5			0.73
3.8			0.6
4.7			0.65
3.7			0.33
1.2			0.22
3.3			0.73
2.9			0.72
1.2			0.35
3.3			0.8
3.9			0.89
5.4			1.24
2.9			0.7
2.4			0.56
3.1			0.82

## Sheet: Climatic variables
Month_year	Average relative humidity	Average temperature	Average precipitation
January_ 2021	82.5	26.9	71.5
February_2021	61	27.4	28.2
March_2021	61	27.14	72.6
April_2021	83	27.3	269.9
May_2021	83	27.46	416.2
June_2021	77.5	27.1	150.8
July_2021	72.5	27.43	119.7
August_2021	83.5	27.1	202.4
September_2021	75	27.44	450
October_2021	79	27.3	254
November_2021	74.5	27.03	382
December_2021	75.5	26.66	186
January_ 2022	84	26.66	69
February_2022	82.5	27.08	224
March_2022	72	27.08	321
April_2022	83	27.44	434
May_2022	84.5	27.34	311
June_2022	78	27.7	209
July_2022	85	27.84	239
August_2022	83	27.22	409
September_2022	81.5	27.2	237
October_2022	82.5	26.94	122
November_2022		26.78	255
December_2022		26.84	165

## Sheet: Infectivity Ae. aegypti
CODE	SAMPLE COLLECTION DATE	NEIGHBORHOOD	# MOSQUITOES	DATE OF EXTRACTION	LOCATION	PCR ASSEMBLY DATE	PCR DENV/ ZIKV/ CHIKV	DENGUE SEROTYPE
1	2021-02-08	SERRANIA	10	2021-12-03	FREEZER -56°C	2021-12-06	NEGATIVE	N/A
2	2021-02-08	SERRANIA	8	2021-12-03	FREEZER -56°C	2021-12-06	NEGATIVE	N/A
3	2021-02-09	SERRANIA	10	2021-12-03	FREEZER -56°C	2021-12-06	NEGATIVE	N/A
4	2021-02-09	SERRANIA	10	2021-12-03	FREEZER -56°C	2021-12-06	NEGATIVE	N/A
5	2021-02-09	SERRANIA	10	2021-12-03	FREEZER -56°C	2021-12-06	NEGATIVE	N/A
6	2021-02-10	SERRANIA	11	2021-12-03	FREEZER -56°C	2021-12-06	NEGATIVE	N/A
7	2021-02-11	29 DE NOVIEMBRE	10	2021-12-03	FREEZER -56°C	2021-12-06	NEGATIVE	N/A
8	2021-02-11	29 DE NOVIEMBRE	10	2021-12-03	FREEZER -56°C	2021-12-06	NEGATIVE	N/A
9	2021-02-11	29 DE NOVIEMBRE	8	2021-12-03	FREEZER -56°C	2021-12-06	NEGATIVE	N/A
10	2021-02-11	29 DE NOVIEMBRE	10	2021-12-03	FREEZER -56°C	2021-12-06	NEGATIVE	N/A
11	2021-02-11	29 DE NOVIEMBRE	10	2021-12-03	FREEZER -56°C	2021-12-06	NEGATIVE	N/A
12	2021-02-11	29 DE NOVIEMBRE	10	2021-12-03	FREEZER -56°C	2021-12-06	NEGATIVE	N/A
13	2021-02-11	29 DE NOVIEMBRE	10	2021-12-03	FREEZER -56°C	2021-12-06	NEGATIVE	N/A
14	2021-02-12	29 DE NOVIEMBRE	10	2021-12-03	FREEZER -56°C	2021-12-06	NEGATIVE	N/A
15	2021-02-12	29 DE NOVIEMBRE	10	2021-12-03	FREEZER -56°C	2021-12-06	NEGATIVE	N/A
16	2021-02-12	29 DE NOVIEMBRE	10	2021-12-03	FREEZER -56°C	2021-12-06	NEGATIVE	N/A
17	2021-02-12	29 DE NOVIEMBRE	10	2021-12-03	FREEZER -56°C	2021-12-06	NEGATIVE	N/A
18	2021-02-12	29 DE NOVIEMBRE	10	2021-12-03	FREEZER -56°C	2021-12-06	NEGATIVE	N/A
19	2021-02-12	29 DE NOVIEMBRE	10	2021-12-03	FREEZER -56°C	2021-12-06	NEGATIVE	N/A
20	2021-02-12	29 DE NOVIEMBRE	10	2021-12-03	FREEZER -56°C	2021-12-06	NEGATIVE	N/A
21	2021-02-12	29 DE NOVIEMBRE	10	2021-12-03	FREEZER -56°C	2021-12-06	NEGATIVE	N/A
22	2021-02-12	29 DE NOVIEMBRE	10	2021-12-03	FREEZER -56°C	2021-12-06	NEGATIVE	N/A
23	2021-02-12	29 DE NOVIEMBRE	10	2021-12-03	FREEZER -56°C	2021-12-06	NEGATIVE	N/A
24	2021-02-12	29 DE NOVIEMBRE	10	2021-12-03	FREEZER -56°C	2021-12-06	NEGATIVE	N/A
25	2021-02-13	29 DE NOVIEMBRE	10	2021-12-03	FREEZER -56°C	2021-12-06	NEGATIVE	N/A
26	2021-02-13	29 DE NOVIEMBRE	10	2021-12-03	FREEZER -56°C	2021-12-06	NEGATIVE	N/A
27	2021-02-13	24 DE DICIEMBRE	10	2021-12-03	FREEZER -56°C	2021-12-06	NEGATIVE	N/A
28	2021-02-13	24 DE DICIEMBRE	13	2021-12-03	FREEZER -56°C	2021-12-06	NEGATIVE	N/A
29	2021-02-13	24 DE DICIEMBRE	10	2021-12-03	FREEZER -56°C	2021-12-06	NEGATIVE	N/A
30	2021-02-13	24 DE DICIEMBRE	10	2021-12-03	FREEZER -56°C	2021-12-06	NEGATIVE	N/A
31	2021-02-14	24 DE DICIEMBRE	10	2021-12-03	FREEZER -56°C	2021-12-06	NEGATIVE	N/A
32	2021-02-14	24 DE DICIEMBRE	10	2021-12-03	FREEZER -56°C	2021-12-06	NEGATIVE	N/A
33	2021-02-14	24 DE DICIEMBRE	10	2021-12-03	FREEZER -56°C	2021-12-06	NEGATIVE	N/A
34	2021-02-14	24 DE DICIEMBRE	10	2021-12-03	FREEZER -56°C	2021-12-06	NEGATIVE	N/A
35	2021-02-14	24 DE DICIEMBRE	10	2021-12-03	FREEZER -56°C	2021-12-06	NEGATIVE	N/A
36	2021-02-14	24 DE DICIEMBRE	10	2021-12-03	FREEZER -56°C	2021-12-06	NEGATIVE	N/A
37	2021-02-14	24 DE DICIEMBRE	10	2021-12-03	FREEZER -56°C	2021-12-06	NEGATIVE	N/A
38	2021-02-14	24 DE DICIEMBRE	10	2021-12-03	FREEZER -56°C	2021-12-06	NEGATIVE	N/A
39	2021-05-13	24 DE DICIEMBRE	10	2022-01-18	FREEZER -56°C	2022-05-02	NEGATIVE	N/A
40	2021-05-13	24 DE DICIEMBRE	10	2022-01-18	FREEZER -56°C	2022-05-02	NEGATIVE	N/A
41	2021-05-13	24 DE DICIEMBRE	10	2022-01-18	FREEZER -56°C	2022-05-02	NEGATIVE	N/A
42	2021-05-13	24 DE DICIEMBRE	8	2022-01-18	FREEZER -56°C	2022-05-02	NEGATIVE	N/A
43	2021-05-14	24 DE DICIEMBRE	10	2022-01-18	FREEZER -56°C	2022-05-02	NEGATIVE	N/A
44	2021-05-14	24 DE DICIEMBRE	10	2022-01-18	FREEZER -56°C	2022-05-02	NEGATIVE	N/A
45	2021-05-14	24 DE DICIEMBRE	10	2022-01-18	FREEZER -56°C	2022-05-02	NEGATIVE	N/A
46	2021-05-14	24 DE DICIEMBRE	10	2022-01-18	FREEZER -56°C	2022-05-02	NEGATIVE	N/A
47	2021-05-14	24 DE DICIEMBRE	10	2022-01-18	FREEZER -56°C	2022-05-02	NEGATIVE	N/A
48	2021-05-15	24 DE DICIEMBRE	7	2022-01-18	FREEZER -56°C	2022-05-02	NEGATIVE	N/A
49	2021-05-15	24 DE DICIEMBRE	1	2022-01-18	FREEZER -56°C	2022-05-02	NEGATIVE	N/A
50	2021-05-15	24 DE DICIEMBRE	10	2022-01-18	FREEZER -56°C	2022-05-02	NEGATIVE	N/A
51	2021-05-10	SERRANIA	3	2022-01-18	FREEZER -56°C	2022-05-02	NEGATIVE	N/A
52	2021-05-11	SERRANIA	8	2022-01-18	FREEZER -56°C	2022-05-02	NEGATIVE	N/A
53	2021-05-11	SERRANIA	8	2022-01-18	FREEZER -56°C	2022-05-02	NEGATIVE	N/A
54	2021-05-13	SERRANIA	12	2022-01-18	FREEZER -56°C	2022-05-02	NEGATIVE	N/A
55	2021-05-13	SERRANIA	4	2022-01-18	FREEZER -56°C	2022-05-02	NEGATIVE	N/A
56	2021-05-15	SERRANIA	5	2022-01-18	FREEZER -56°C	2022-05-02	NEGATIVE	N/A
57	2021-06-08	29 DE NOVIEMBRE	10	2022-01-18	FREEZER -56°C	2022-05-02	NEGATIVE	N/A
58	2021-06-08	29 DE NOVIEMBRE	9	2022-01-18	FREEZER -56°C	2022-05-02	NEGATIVE	N/A
59	2021-06-08	29 DE NOVIEMBRE	10	2022-01-18	FREEZER -56°C	2022-05-02	NEGATIVE	N/A
60	2021-06-09	29 DE NOVIEMBRE	5	2022-01-18	FREEZER -56°C	2022-05-02	NEGATIVE	N/A
61	2021-06-09	29 DE NOVIEMBRE	10	2022-01-18	FREEZER -56°C	2022-05-02	NEGATIVE	N/A
62	2021-06-09	29 DE NOVIEMBRE	10	2022-01-18	FREEZER -56°C	2022-05-02	NEGATIVE	N/A
63	2021-06-10	29 DE NOVIEMBRE	10	2022-01-18	FREEZER -56°C	2022-05-02	NEGATIVE	N/A
64	2021-06-10	29 DE NOVIEMBRE	10	2022-01-18	FREEZER -56°C	2022-05-02	NEGATIVE	N/A
65	2021-06-10	29 DE NOVIEMBRE	10	2022-01-18	FREEZER -56°C	2022-05-02	NEGATIVE	N/A
66	2021-06-10	29 DE NOVIEMBRE	10	2022-01-18	FREEZER -56°C	2022-05-02	NEGATIVE	N/A
67	2021-08-02	24 DE DICIEMBRE	10	2022-05-02	FREEZER -56°C	2022-05-02	NEGATIVE	N/A
68	2021-08-02	24 DE DICIEMBRE	10	2022-05-02	FREEZER -56°C	2022-05-02	NEGATIVE	N/A
69	2021-08-02	24 DE DICIEMBRE	10	2022-05-02	FREEZER -56°C	2022-05-02	NEGATIVE	N/A
70	2021-08-02	24 DE DICIEMBRE	10	2022-05-02	FREEZER -56°C	2022-05-02	POSITIVO	DEN-2
71	2021-08-02	24 DE DICIEMBRE	10	2022-05-02	FREEZER -56°C	2022-05-02	NEGATIVE	N/A
72	2021-08-03	24 DE DICIEMBRE	10	2022-05-02	FREEZER -56°C	2022-05-02	NEGATIVE	N/A
73	2021-08-03	24 DE DICIEMBRE	10	2022-05-02	FREEZER -56°C	2022-05-02	NEGATIVE	N/A
74	2021-08-03	24 DE DICIEMBRE	11	2022-05-02	FREEZER -56°C	2022-05-02	NEGATIVE	N/A
75	2021-08-03	24 DE DICIEMBRE	10	2022-05-02	FREEZER -56°C	2022-05-02	NEGATIVE	N/A
76	2021-08-03	24 DE DICIEMBRE	10	2022-05-02	FREEZER -56°C	2022-05-02	NEGATIVE	N/A
77	2021-08-03	24 DE DICIEMBRE	10	2022-05-02	FREEZER -56°C	2022-05-02	NEGATIVE	N/A
78	2021-08-03	24 DE DICIEMBRE	8	2022-05-02	FREEZER -56°C	2022-05-02	NEGATIVE	N/A
79	2021-08-03	24 DE DICIEMBRE	11	2022-05-02	FREEZER -56°C	2022-05-02	NEGATIVE	N/A
80	2021-08-05	24 DE DICIEMBRE	3	2022-05-02	FREEZER -56°C	2022-05-02	NEGATIVE	N/A
81	2021-08-05	24 DE DICIEMBRE	10	2022-05-02	FREEZER -56°C	2022-05-02	NEGATIVE	N/A
82	2021-08-05	SERRANIA	10	2022-05-02	FREEZER -56°C	2022-05-02	NEGATIVE	N/A
83	2021-08-05	24 DE DICIEMBRE	10	2022-05-02	FREEZER -56°C	2022-05-02	NEGATIVE	N/A
84	2021-08-05	24 DE DICIEMBRE	11	2022-05-02	FREEZER -56°C	2022-05-02	NEGATIVE	N/A
85	2021-08-05	24 DE DICIEMBRE	10	2022-05-02	FREEZER -56°C	2022-05-02	NEGATIVE	N/A
86	2021-08-05	24 DE DICIEMBRE	10	2022-05-02	FREEZER -56°C	2022-05-02	NEGATIVE	N/A
87	2021-08-06	SERRANIA	10	2022-05-02	FREEZER -56°C	2022-05-02	NEGATIVE	N/A
88	2021-08-07	SERRANIA	13	2022-05-02	FREEZER -56°C	2022-05-02	NEGATIVE	N/A
89	2021-08-11	SERRANIA	12	2022-05-02	FREEZER -56°C	2022-05-02	NEGATIVE	N/A
90	2021-08-12	SERRANIA	5	2022-05-02	FREEZER -56°C	2022-05-02	NEGATIVE	N/A
91	2021-08-13	SERRANIA	6	2022-05-02	FREEZER -56°C	2022-05-02	NEGATIVE	N/A
92	2021-08-13	SERRANIA	10	2022-05-02	FREEZER -56°C	2022-05-02	NEGATIVE	N/A
93	2021-08-13	SERRANIA	12	2022-05-02	FREEZER -56°C	2022-05-02	NEGATIVE	N/A
94	2021-08-13	SERRANIA	10	2022-05-02	FREEZER -56°C	2022-05-02	NEGATIVE	N/A
95	2021-08-13	SERRANIA	10	2022-05-02	FREEZER -56°C	2022-05-02	NEGATIVE	N/A
96	2021-08-17	SERRANIA	12	2022-05-02	FREEZER -56°C	2022-05-02	NEGATIVE	N/A
97	2021-08-19	29 DE NOVIEMBRE	10	2022-05-02	FREEZER -56°C	2022-05-02	NEGATIVE	N/A
98	2021-08-19	29 DE NOVIEMBRE	10	2022-05-02	FREEZER -56°C	2022-05-02	NEGATIVE	N/A
99	2021-08-19	29 DE NOVIEMBRE	10	2022-05-02	FREEZER -56°C	2022-05-02	NEGATIVE	N/A
100	2021-08-19	29 DE NOVIEMBRE	10	2022-05-02	FREEZER -56°C	2022-05-02	NEGATIVE	N/A
101	2021-08-20	29 DE NOVIEMBRE	10	2022-05-02	FREEZER -56°C	2022-05-02	NEGATIVE	N/A
102	2021-08-20	29 DE NOVIEMBRE	10	2022-05-02	FREEZER -56°C	2022-05-02	NEGATIVE	N/A
103	2021-08-20	29 DE NOVIEMBRE	10	2022-05-02	FREEZER -56°C	2022-05-02	NEGATIVE	N/A
104	2021-08-20	29 DE NOVIEMBRE	10	2022-05-02	FREEZER -56°C	2022-05-02	NEGATIVE	N/A
105	2021-08-20	29 DE NOVIEMBRE	10	2022-05-02	FREEZER -56°C	2022-05-02	NEGATIVE	N/A
106	2021-08-20	29 DE NOVIEMBRE	10	2022-05-02	FREEZER -56°C	2022-05-02	NEGATIVE	N/A
107	2021-08-20	29 DE NOVIEMBRE	10	2022-05-02	FREEZER -56°C	2022-05-02	NEGATIVE	N/A
108	2021-08-25	29 DE NOVIEMBRE	3	2022-05-02	FREEZER -56°C	2022-05-02	NEGATIVE	N/A
109	2021-08-25	29 DE NOVIEMBRE	10	2022-05-02	FREEZER -56°C	2022-05-02	NEGATIVE	N/A
110	2022-05-09	29 DE NOVIEMBRE	8	2022-07-21	FREEZER -56°C	2022-07-22	NEGATIVE	N/A
111	2022-05-04	29 DE NOVIEMBRE	9	2022-07-21	FREEZER -56°C	2022-07-22	NEGATIVE	N/A
112	2022-05-09	29 DE NOVIEMBRE	3	2022-07-21	FREEZER -56°C	2022-07-22	NEGATIVE	N/A
113	2022-05-09	29 DE NOVIEMBRE	8	2022-07-21	FREEZER -56°C	2022-07-22	NEGATIVE	N/A
114	2022-05-09	29 DE NOVIEMBRE	8	2022-07-21	FREEZER -56°C	2022-07-22	NEGATIVE	N/A
115	2022-05-03	29 DE NOVIEMBRE	4	2022-07-21	FREEZER -56°C	2022-07-22	NEGATIVE	N/A
116	2022-05-09	29 DE NOVIEMBRE	8	2022-07-21	FREEZER -56°C	2022-07-22	NEGATIVE	N/A
117	2022-05-09	29 DE NOVIEMBRE	8	2022-07-21	FREEZER -56°C	2022-07-22	NEGATIVE	N/A
118	2022-05-09	29 DE NOVIEMBRE	8	2022-07-21	FREEZER -56°C	2022-07-22	NEGATIVE	N/A
119	2022-05-09	29 DE NOVIEMBRE	8	2022-07-21	FREEZER -56°C	2022-07-22	NEGATIVE	N/A
120	2022-04-29	SERRANIA	8	2022-07-21	FREEZER -56°C	2022-07-22	NEGATIVE	N/A
121	2022-04-28	SERRANIA	4	2022-07-21	FREEZER -56°C	2022-07-22	NEGATIVE	N/A
122	2022-05-02	24 DE DICIEMBRE	8	2022-07-21	FREEZER -56°C	2022-07-22	NEGATIVE	N/A
123	2022-05-02	24 DE DICIEMBRE	6	2022-07-21	FREEZER -56°C	2022-07-22	NEGATIVE	N/A
124	2022-05-02	24 DE DICIEMBRE	8	2022-07-21	FREEZER -56°C	2022-07-22	NEGATIVE	N/A
125	2022-05-02	24 DE DICIEMBRE	8	2022-07-21	FREEZER -56°C	2022-07-22	NEGATIVE	N/A
126	2022-05-02	24 DE DICIEMBRE	6	2022-07-21	FREEZER -56°C	2022-07-22	NEGATIVE	N/A
127	2022-05-02	24 DE DICIEMBRE	8	2022-07-21	FREEZER -56°C	2022-07-22	NEGATIVE	N/A
128	2022-05-03	24 DE DICIEMBRE	8	2022-07-21	FREEZER -56°C	2022-07-22	NEGATIVE	N/A
129	2022-05-03	24 DE DICIEMBRE	8	2022-07-21	FREEZER -56°C	2022-07-22	NEGATIVE	N/A
130	2022-05-03	24 DE DICIEMBRE	8	2022-07-21	FREEZER -56°C	2022-07-22	NEGATIVE	N/A
131	2021-10-07	SERRANIA MANZANA C	10	2023-01-25	FREEZER -56°C	2023-01-25	POSITIVO	DEN-1
132	2021-10-07	SERRANIA MANZANA C	10	2023-01-25	FREEZER -56°C	2023-01-25	NEGATIVE	N/A
133	2021-10-07	SERRANIA MANZANA C	2	2023-01-25	FREEZER -56°C	2023-01-25	NEGATIVE	N/A
134	2021-10-08	SERRANIA MANZANA B	10	2023-01-25	FREEZER -56°C	2023-01-25	NEGATIVE	N/A
135	2021-10-08	SERRANIA MANZANA B	5	2023-01-25	FREEZER -56°C	2023-01-25	NEGATIVE	N/A
136	2021-10-12	SERRANIA MANZANA D	6	2023-01-25	FREEZER -56°C	2023-01-25	NEGATIVE	N/A
137	2021-10-21	24 DE DICIEMBRE	10	2023-01-25	FREEZER -56°C	2023-01-25	NEGATIVE	N/A
138	2021-10-21	24 DE DICIEMBRE	10	2023-01-25	FREEZER -56°C	2023-01-25	NEGATIVE	N/A
139	2021-10-22	24 DE DICIEMBRE	4	2023-01-25	FREEZER -56°C	2023-01-25	NEGATIVE	N/A
140	2021-10-22	24 DE DICIEMBRE	10	2023-01-25	FREEZER -56°C	2023-01-25	POSITIVO	DEN-1
141	2021-10-22	24 DE DICIEMBRE	10	2023-01-25	FREEZER -56°C	2023-01-25	NEGATIVE	N/A
142	2021-10-22	24 DE DICIEMBRE	10	2023-01-25	FREEZER -56°C	2023-01-25	NEGATIVE	N/A
143	2021-10-22	24 DE DICIEMBRE	10	2023-01-25	FREEZER -56°C	2023-01-25	NEGATIVE	N/A
144	2021-10-22	24 DE DICIEMBRE	10	2023-01-25	FREEZER -56°C	2023-01-25	NEGATIVE	N/A
145	2021-10-22	24 DE DICIEMBRE	10	2023-01-25	FREEZER -56°C	2023-01-25	NEGATIVE	N/A
146	2021-10-22	24 DE DICIEMBRE	10	2023-01-25	FREEZER -56°C	2023-01-25	NEGATIVE	N/A
147	2021-10-22	24 DE DICIEMBRE	10	2023-01-25	FREEZER -56°C	2023-01-25	NEGATIVE	N/A
148	2021-10-25	24 DE DICIEMBRE	10	2023-01-25	FREEZER -56°C	2023-01-25	NEGATIVE	N/A
149	2021-10-27	29 DE NOVIEMBRE	10	2023-01-25	FREEZER -56°C	2023-01-25	NEGATIVE	N/A
150	2021-10-22	SERRANIA	10	2023-01-25	FREEZER -56°C	2023-01-25	NEGATIVE	N/A
151	2021-10-07	SERRANIA	2	2023-01-25	FREEZER -56°C	2023-01-25	NEGATIVE	N/A
152	2021-10-08	SERRANIA	1	2023-01-25	FREEZER -56°C	2023-01-25	NEGATIVE	N/A
153	2021-10-21	24 DE DICIEMBRE	10	2023-02-02	FREEZER -56°C	2023-02-02	NEGATIVE	N/A
154	2021-10-21	24 DE DICIEMBRE	10	2023-02-02	FREEZER -56°C	2023-02-02	NEGATIVE	N/A
155	2021-10-21	24 DE DICIEMBRE	10	2023-02-02	FREEZER -56°C	2023-02-02	NEGATIVE	N/A
156	2021-10-25	24 DE DICIEMBRE	10	2023-02-02	FREEZER -56°C	2023-02-02	NEGATIVE	N/A
157	2021-10-25	24 DE DICIEMBRE	10	2023-02-02	FREEZER -56°C	2023-02-02	NEGATIVE	N/A
158	2021-10-25	24 DE DICIEMBRE	10	2023-02-02	FREEZER -56°C	2023-02-02	NEGATIVE	N/A
159	2021-10-26	29 DE NOVIEMBRE	5	2023-02-02	FREEZER -56°C	2023-02-02	NEGATIVE	N/A
160	2021-10-26	24 DE DICIEMBRE	10	2023-02-02	FREEZER -56°C	2023-02-02	NEGATIVE	N/A
161	2021-10-27	29 DE NOVIEMBRE	10	2023-02-02	FREEZER -56°C	2023-02-02	NEGATIVE	N/A
162	2021-10-27	29 DE NOVIEMBRE	10	2023-02-02	FREEZER -56°C	2023-02-02	NEGATIVE	N/A
163	2021-10-27	29 DE NOVIEMBRE	10	2023-02-02	FREEZER -56°C	2023-02-02	NEGATIVE	N/A
164	2021-10-27	29 DE NOVIEMBRE	10	2023-02-02	FREEZER -56°C	2023-02-02	NEGATIVE	N/A
165	2021-10-27	29 DE NOVIEMBRE	10	2023-02-02	FREEZER -56°C	2023-02-02	NEGATIVE	N/A
166	2021-10-28	29 DE NOVIEMBRE	12	2023-02-02	FREEZER -56°C	2023-02-02	NEGATIVE	N/A
167	2021-10-28	29 DE NOVIEMBRE	12	2023-02-02	FREEZER -56°C	2023-02-02	NEGATIVE	N/A
168	2021-10-28	29 DE NOVIEMBRE	14	2023-02-02	FREEZER -56°C	2023-02-02	NEGATIVE	N/A
169	2021-11-02	29 DE NOVIEMBRE	10	2023-02-02	FREEZER -56°C	2023-02-02	NEGATIVE	N/A
170	2021-11-02	29 DE NOVIEMBRE	8	2023-02-02	FREEZER -56°C	2023-02-02	NEGATIVE	N/A
171	2021-11-03	29 DE NOVIEMBRE	6	2023-02-02	FREEZER -56°C	2023-02-02	NEGATIVE	N/A
172	2021-11-10	SERRANIA	5	2023-02-02	FREEZER -56°C	2023-02-02	NEGATIVE	N/A
173	2021-11-05	SERRANIA	9	2023-02-02	FREEZER -56°C	2023-02-02	NEGATIVE	N/A
174	2021-11-08	SERRANIA	10	2023-02-02	FREEZER -56°C	2023-02-02	NEGATIVE	N/A
175	2021-11-08	SERRANIA	10	2023-02-02	FREEZER -56°C	2023-02-02	NEGATIVE	N/A
176	2021-11-09	SERRANIA	6	2023-02-02	FREEZER -56°C	2023-02-02	NEGATIVE	N/A
177	2021-11-22	SERRANIA	10	2023-02-02	FREEZER -56°C	2023-02-02	NEGATIVE	N/A
178	2022-11-03	24 DE DICIEMBRE	8	2023-02-02	FREEZER -56°C	2023-02-02	NEGATIVE	N/A
179	2022-11-03	24 DE DICIEMBRE	8	2023-02-02	FREEZER -56°C	2023-02-02	NEGATIVE	N/A
180	2022-11-03	29 DE NOVIEMBRE	8	2023-02-02	FREEZER -56°C	2023-02-02	NEGATIVE	N/A
181	2022-11-02	24 DE DICIEMBRE	8	2023-02-02	FREEZER -56°C	2023-02-02	NEGATIVE	N/A
182	2022-11-03	29 DE NOVIEMBRE	8	2023-02-02	FREEZER -56°C	2023-02-02	NEGATIVE	N/A
183	2022-11-03	29 DE NOVIEMBRE	8	2023-02-02	FREEZER -56°C	2023-02-02	NEGATIVE	N/A
184	2022-11-03	29 DE NOVIEMBRE	8	2023-02-02	FREEZER -56°C	2023-02-02	NEGATIVE	N/A
185	2022-11-03	29 DE NOVIEMBRE	8	2023-02-02	FREEZER -56°C	2023-02-02	NEGATIVE	N/A
186	2022-11-03	24 DE DICIEMBRE	7	2023-02-02	FREEZER -56°C	2023-02-02	NEGATIVE	N/A
187	2022-11-04	24 DE DICIEMBRE	6	2023-02-02	FREEZER -56°C	2023-02-02	NEGATIVE	N/A
188	2022-11-04	29 DE NOVIEMBRE	9	2023-02-02	FREEZER -56°C	2023-02-02	NEGATIVE	N/A
189	2022-11-04	29 DE NOVIEMBRE	8	2023-02-02	FREEZER -56°C	2023-02-02	NEGATIVE	N/A
190	2022-11-04	29 DE NOVIEMBRE	8	2023-02-02	FREEZER -56°C	2023-02-02	NEGATIVE	N/A
191	2022-11-04	29 DE NOVIEMBRE	8	2023-02-02	FREEZER -56°C	2023-02-02	NEGATIVE	N/A
192	2022-11-04	29 DE NOVIEMBRE	8	2023-02-02	FREEZER -56°C	2023-02-02	NEGATIVE	N/A
193	2022-11-07	SERRANIA	5	2023-02-02	FREEZER -56°C	2023-02-02	NEGATIVE	N/A
194	2022-11-07	SERRANIA	8	2023-02-02	FREEZER -56°C	2023-02-02	NEGATIVE	N/A
195	2022-11-08	SERRANIA	10	2023-02-02	FREEZER -56°C	2023-02-02	NEGATIVE	N/A
196	2022-11-09	SERRANIA	4	2023-02-02	FREEZER -56°C	2023-02-02	NEGATIVE	N/A
197	2022-11-09	SERRANIA	6	2023-02-02	FREEZER -56°C	2023-02-02	NEGATIVE	N/A
198	2022-11-10	SERRANIA	9	2023-02-02	FREEZER -56°C	2023-02-02	NEGATIVE	N/A
199	2022-11-10	SERRANIA	8	2023-02-02	FREEZER -56°C	2023-02-02	NEGATIVE	N/A
200	2022-02-14	29 DE NOVIEMBRE	2	2023-02-02	FREEZER -56°C	2023-02-02	NEGATIVE	N/A
201	2022-02-20	29 DE NOVIEMBRE	9	2023-02-02	FREEZER -56°C	2023-02-02	NEGATIVE	N/A
202	2022-02-20	29 DE NOVIEMBRE	8	2023-02-02	FREEZER -56°C	2023-02-02	NEGATIVE	N/A
203	2022-02-14	24 DE DICIEMBRE	8	2023-02-02	FREEZER -56°C	2023-02-02	NEGATIVE	N/A
204	2022-02-03	24 DE DICIEMBRE	8	2023-02-02	FREEZER -56°C	2023-02-02	NEGATIVE	N/A
205	2022-02-03	24 DE DICIEMBRE	8	2023-02-02	FREEZER -56°C	2023-02-02	NEGATIVE	N/A
206	2022-02-03	24 DE DICIEMBRE	8	2023-02-02	FREEZER -56°C	2023-02-02	NEGATIVE	N/A
207	2022-02-03	29 DE NOVIEMBRE	8	2023-02-02	FREEZER -56°C	2023-02-02	NEGATIVE	N/A
239	2022-11-19	24 DE DICIEMBRE	8	2023-04-17	FREEZER -56°C	2023-04-25	NEGATIVE	N/A
240	2022-11-19	24 DE DICIEMBRE	8	2023-04-17	FREEZER -56°C	2023-04-25	NEGATIVE	N/A
241	2022-11-18	24 DE DICIEMBRE	8	2023-04-17	FREEZER -56°C	2023-04-25	NEGATIVE	N/A
242	2022-11-19	24 DE DICIEMBRE	3	2023-04-17	FREEZER -56°C	2023-04-25	NEGATIVE	N/A
243	2022-11-17	24 DE DICIEMBRE	8	2023-04-17	FREEZER -56°C	2023-04-25	NEGATIVE	N/A
244	2022-11-19	24 DE DICIEMBRE	8	2023-04-17	FREEZER -56°C	2023-04-25	NEGATIVE	N/A
245	2022-11-18	24 DE DICIEMBRE	8	2023-04-17	FREEZER -56°C	2023-04-25	NEGATIVE	N/A
246	2022-11-15	24 DE DICIEMBRE	8	2023-04-17	FREEZER -56°C	2023-04-25	NEGATIVE	N/A
247	2022-11-18	24 DE DICIEMBRE	8	2023-04-17	FREEZER -56°C	2023-04-25	NEGATIVE	N/A
248	2022-11-18	24 DE DICIEMBRE	8	2023-04-17	FREEZER -56°C	2023-04-25	NEGATIVE	N/A
249	2022-11-18	24 DE DICIEMBRE	8	2023-04-17	FREEZER -56°C	2023-04-25	NEGATIVE	N/A
250	2022-11-18	24 DE DICIEMBRE	8	2023-04-17	FREEZER -56°C	2023-04-25	NEGATIVE	N/A
251	2022-11-11	24 DE DICIEMBRE	4	2023-04-19	FREEZER -56°C	2023-04-25	NEGATIVE	N/A
252	2022-11-11	24 DE DICIEMBRE	8	2023-04-19	FREEZER -56°C	2023-04-25	NEGATIVE	N/A
253	2022-11-18	24 DE DICIEMBRE	8	2023-04-19	FREEZER -56°C	2023-04-25	NEGATIVE	N/A
254	2022-11-18	24 DE DICIEMBRE	8	2023-04-19	FREEZER -56°C	2023-04-25	NEGATIVE	N/A
255	2022-11-18	24 DE DICIEMBRE	8	2023-04-19	FREEZER -56°C	2023-04-25	NEGATIVE	N/A
256	2022-11-18	24 DE DICIEMBRE	7	2023-04-19	FREEZER -56°C	2023-04-25	NEGATIVE	N/A
257	2022-11-17	24 DE DICIEMBRE	8	2023-04-19	FREEZER -56°C	2023-04-25	NEGATIVE	N/A
258	2022-11-18	24 DE DICIEMBRE	7	2023-04-19	FREEZER -56°C	2023-04-25	NEGATIVE	N/A
259	2022-11-15	24 DE DICIEMBRE	8	2023-04-19	FREEZER -56°C	2023-04-25	NEGATIVE	N/A
260	2022-11-13	24 DE DICIEMBRE	4	2023-04-19	FREEZER -56°C	2023-04-25	NEGATIVE	N/A
261	2022-11-29	29 DE NOVIEMBRE	3	2023-04-19	FREEZER -56°C	2023-04-25	NEGATIVE	N/A
262	2022-11-29	29 DE NOVIEMBRE	8	2023-04-19	FREEZER -56°C	2023-04-25	NEGATIVE	N/A
263	2022-11-29	29 DE NOVIEMBRE	8	2023-04-20	FREEZER -56°C	2023-04-25	NEGATIVE	N/A
264	2022-11-30	29 DE NOVIEMBRE	5	2023-04-20	FREEZER -56°C	2023-04-25	NEGATIVE	N/A
265	2022-11-29	29 DE NOVIEMBRE	8	2023-04-20	FREEZER -56°C	2023-04-25	NEGATIVE	N/A
266	2022-11-30	29 DE NOVIEMBRE	8	2023-04-20	FREEZER -56°C	2023-04-25	NEGATIVE	N/A
267	2022-11-28	29 DE NOVIEMBRE	3	2023-04-20	FREEZER -56°C	2023-04-25	NEGATIVE	N/A
268	2022-11-28	29 DE NOVIEMBRE	8	2023-04-20	FREEZER -56°C	2023-04-25	NEGATIVE	N/A
269	2022-11-29	29 DE NOVIEMBRE	8	2023-04-20	FREEZER -56°C	2023-04-25	NEGATIVE	N/A
270	2022-11-22	SERRANIA	5	2023-04-20	FREEZER -56°C	2023-04-25	NEGATIVE	N/A
271	2022-11-21	SERRANIA	8	2023-04-20	FREEZER -56°C	2023-04-25	NEGATIVE	N/A
272	2022-11-21	SERRANIA	8	2023-04-20	FREEZER -56°C	2023-04-25	NEGATIVE	N/A
273	2022-11-21	SERRANIA	8	2023-04-20	FREEZER -56°C	2023-04-25	NEGATIVE	N/A
274	2022-11-21	SERRANIA	5	2023-04-20	FREEZER -56°C	2023-04-25	NEGATIVE	N/A
275	2022-11-21	SERRANIA	8	2023-04-22	FREEZER -56°C	2023-04-25	NEGATIVE	N/A
276	2022-11-23	SERRANIA	8	2023-04-22	FREEZER -56°C	2023-04-25	NEGATIVE	N/A
277	2022-11-24	SERRANIA	8	2023-04-22	FREEZER -56°C	2023-04-25	NEGATIVE	N/A
278	2022-11-23	SERRANIA	8	2023-04-22	FREEZER -56°C	2023-04-25	NEGATIVE	N/A
279	2022-11-23	SERRANIA	8	2023-04-22	FREEZER -56°C	2023-04-25	NEGATIVE	N/A
280	2022-11-23	SERRANIA	4	2023-04-22	FREEZER -56°C	2023-04-25	NEGATIVE	N/A
249			2131
